# Supplementary material for: Distribution Patterns Predict Individual Specialization in the Diet of Dolphin Gulls
Source: PLoS One. 2013 Jul 2;8(7):e67714. doi: 10.1371/journal.pone.0067714 (PMC3699636; doi:10.1371/journal.pone.0067714)
Supplement: File S5 — Table S1. Location, identity, and size of seabird and mammal colonies visited by the Dolphin Gull Leucophaeus scoresbii from New Island. Places were surveyed from a sailing boat in December 2010. (XLSX) [file pone.0067714.s005.xlsx]

## Sheet: Sheet1
Table S1. Location, identity, and size of seabird and mammal colonies visited by the Dolphin Gull Leucophaeus scoresbii from New Island. Places were surveyed from a sailing boat in December 2010.
Longitude	Latitude	Place	Main species present	Observations, main species	Other species present in lower numbers	Observation, other species	Further species	Observation further species	Source & remarks
-61.2167	-51.791	The Colliers	Rock Shags Phalacrocorax magellanicus	34 nests	Imperial Shags Leucocarbo atriceps	roosting place	Fur Seals Arctocephalus australis	several individuals, difficult to count	pers. obs.
-61.2959	-51.7782	Seal Rocks	Imperial Shags Leucocarbo atriceps	several small roostings places	Rock Shags Phalacrocorax magellanicus	2 nests			pers. obs.
-61.2613	-51.8177	Beaver Bay Point	Rock Shags Phalacrocorax magellanicus	105 nests & many juveniles	Imperial Shags Leucocarbo atriceps	2 small roosting roosting places			pers. obs.
-61.2477	-51.8377	Beaver Harbour, West and Southern coast	Blue Mussel Mytilus edulis chilensis	huge mussel beds	Dolphin Gulls Leucophaeus scoresbii	dolphin gulls eating mussels			pers. obs.
-61.2401	-51.7995	Table Point, North End, Beaver Island	Rock Shags Phalacrocorax magellanicus	40 nests	Imperial Shags Leucocarbo atriceps	roosting place, 5 individuals	Sea Lions Otaria flavescens	7 individuals	pers. obs.
-61.2372	-51.8759	Boulder Point, Beaver Island	Gentoo Penguins Pygoscelis papua	500 nests; Dolphin Gulls Leucophaeus scoresbii feeding on regurgitates	Imperial Shags Leucocarbo atriceps	43 nests	Rock Shags Phalacrocorax magellanicus	25 nests	pers. obs. Information on Gentoo Penguin nest numbers: Important Bird Areas of the Falkland Islands (2006) Hampshire, UK: Falkland Conservation, Royal Society for the Protection of Birds, OTEP and BirdLife International.
-61.2186	-51.8345	Rookery Island, NW Point	Blue Mussel Mytilus edulis chilensis	A mix colony of gulls existed until around the year 2000	Sea Lions Otaria flavescens	not counted			pers. obs. & Leiv Poncet
-61.2163	-51.9045	Staats Island (SW coast)	Imperial Shags Leucocarbo atriceps	>800 nests	Dolphin Gulls Leucophaeus scoresbii	several Dolphin Gulls seen			pers. obs.
-61.2	-51.8872	Staats Island (W coast)	Rock Shags Phalacrocorax magellanicus	130 nests					pers. obs.
-61.2059	-517950	Channel Rock	Rock Shags Phalacrocorax magellanicus	103 nests	Imperial Shags Leucocarbo atriceps	roosting place			pers. obs.
-61.2022	-51.7977	Channel Islands, Northern Island	Rock Shags Phalacrocorax magellanicus	73 nests					pers. obs.
-61.1916	-51.809	Channel Islands, Southern Island	Rock Shags Phalacrocorax magellanicus	16 nests	Imperial Shags Leucocarbo atriceps	roosting place			pers. obs.
-61.1622	-51.7922	Penn Island, SW coast	Rock Shags Phalacrocorax magellanicus	63 nests	Imperial Shags Leucocarbo atriceps	roosting place			pers. obs.
-61.1595	-51.7841	Penn Island, NW coast	Rock Shags Phalacrocorax magellanicus	1 nest	Imperial Shags Leucocarbo atriceps	roosting place			pers. obs.
-61.1427	-51.7862	Penn Island, close to Penn Bluff	Southern Giant-petrels Macronectes giganteus	colony, >985 individuals present					pers. obs.
-61.1474	-51.8261	Letterbox Island	Rock Shags Phalacrocorax magellanicus	82 nests					pers. obs.
-61.184	-51.8479	Governor Island	Kelp Gulls Larus dominicanus	363 nests	Dolphin Gulls Leucophaeus scoresbii	20 nests			pers. obs.
-61.1636	-51.8498	Stick in the Mud Island	Sea Lions Otaria flavescens	colony, >40 individuals present, among them 9 large bulls and 3 pups	Dolphin Gulls Leucophaeus scoresbii	16 individuals roosting and feeding	Rock Shags Phalacrocorax magellanicus	small roosting place	pers. obs.
-61.2148	-51.8712	Chain Island	Sea Lions Otaria flavescens	small grouo of individuals present					pers. obs.
-61.2063	-51.8707	Green Island	Sea Lions Otaria flavescens	1 female, 1 large bull and 1 pup					pers. obs.
-61.2077	-51.8503	Beaver Island, in front of Governor I.	Blue Mussel Mytilus edulis chilensis	large mussel beds					pers. obs.
-61.2148	-51.8455	Rat Island	Blue Mussel Mytilus edulis chilensis	large mussel beds					pers. obs.
-61.23	-51.8408	Beaver Island, Shell Point	Blue Mussel Mytilus edulis chilensis	dolphin gulls feeding on the mussels & drinking from a stream					pers. obs.
-61.24	-51.6709	Saddle Island	Sea Lions Otaria flavescens	not counted					not visited; Information: Ian Strange pers. comm.
-61.2276	-51.6567	North Island	Black-browed Albatross Thalassarche melanophrys	26,812 breeding pairs	Rockhopper penguins Eudyptes chrysocome	3450			not visited; Information: 1) Strange IJ, Strange G (2010): Black-browed albatross Thalassarche melanophris aerial photographic survey methodology: advantages over ground surveying in the Falkland Islands. Results and comparisons with surveys in 2005 and 2010. Stanley. 1-30 p.; 2) Important Bird Areas of the Falkland Islands (2006) Hampshire, UK: Falkland Conservation, Royal Society for the Protec…
-61.3472	-51.8254	Castle Rock	Fur Seals Arctocephalus australis	colony; size unknown	Imperial Shags Leucocarbo atriceps	colony; size unknown	Rock Shags Phalacrocorax magellanicus	colony; size unknown	not visited due to a large swell; Information: Leiv Poncet & Ian Strange pers. comm.
